# Supplementary material for: TGFβ1‐induced beta‐site APP‐cleaving enzyme 2 upregulation promotes tumorigenesis through the NF‐κB signalling pathway in human gliomas
Source: Mol Oncol. 2020 Jan 7;14(2):407–25. doi: 10.1002/1878-0261.12623 (PMC6998390; doi:10.1002/1878-0261.12623)
Supplement: Supplementary file 3 — Table S2. Positively related genes and negatively related genes of BACE2 in TCGA. [file MOL2-14-407-s003.xlsx]

## Sheet: Sheet1
Positive Genes	Negative Genes
MMP13	ATOH7
SAA2	TMEM235
SAA1	GPR62
CAMP	GRID2
CCL18	SLC6A13
LBP	PLEKHH1
CXCL13	TMEM257
EREG	NAP1L2
CCL7	DOCK3
PI3	EPB41L4B
LRRC15	BZRAP1
SAA4	TRIM71
IL31RA	C1QTNF4
IL2RA	SLC18A1
F13A1	ADAP1
KRT16	RFPL2
MME	MNX1
MMP1	FLRT1
COL6A3	OTOF
SPINK1	DGKB
MFAP5	CNTNAP4
PLEKHN1	KCNN1
CAPN6	SLC6A15
BPIFB4	NPTX1
PLA2G2A	RPH3A
LTF	GREM2
DPT	PALM2
TFPI2	DNAH2
MMP10	OTUD7A
MARCO	HSPA12A
RETN	FRMPD2
CCL13	SEZ6L
CCL23	TUBA8
LCN2	SNCA
LUM	TRIM67
IL36B	SOX10
C19orf59	CDHR1
APCDD1L	ADCY1
ENTHD1	SPOCK3
AFP	RGS8
COL1A2	CHAD
WBSCR28	FAM201A
COL3A1	FOXD4L6
CD70	SLC25A41
KRT75	ZCCHC12
PRRX2	TMEM125
DEFA1B	DCX
DEFA1	KIAA1107
DEFA3	IGFBPL1
DKK1	DNAJC6
DLK1	C1orf95
KLHDC7A	TJP3
TREM1	CHGB
CCL20	NEFH
IBSP	RAB26
COL8A1	GPR12
ANKRD1	MIMT1
IL24	KCNQ5
ADAM6	ANKS1B
CXCL5	CTNNA3
CXCL6	KCNA2
AREGB	WDR87
AREG	CNTN1
LRRC8E	CAMKK1
ZCCHC5	LRRTM1
IGJ	ERMN
C4BPB	PRKG2
CHST4	TMEM213
RASSF9	FABP6
ORM1	STX1A
CR1	SLC25A48
HOXB9	PNLDC1
MMP7	NEGR1
POU2F3	TMEM246
MS4A6E	HTR4
MMP8	ALOXE3
LCN6	NPY
ADH4	AQP7
SPINK6	LRRC10
CD1B	DLGAP1
CD300E	MTMR7
KERA	SSTR5-AS1
GJB2	PRKCB
GATA6	GDAP1L1
CCDC129	LINC01105
LILRA3	MYCN
FGF5	GPR17
PDZK1IP1	MAP3K9
RFX8	PCDHA5
LINC00313	SOX8
LGALS7B	GPR139
LGALS7	PDZD7
CSF2	BAI1
MUCL1	ADCY5
SERPINE1	WIF1
FPR2	PDE1A
MRC1	ZNF488
PAPPA	ASPDH
COL6A5	MAL
COL1A1	RIPPLY2
FAP	TAGLN3
LINC00035	KHDC3L
TNFRSF9	CDK5R2
COL14A1	CAPN13
IL8	DUSP9
ADH1C	SUSD5
CHI3L1	CRYGA
KRT8	STXBP1
KRT8P3	PCDHA6
PRAME	FAIM2
VDR	C1orf115
RPSAP52	MPP7
LYVE1	MSTN
CATSPERB	RNF165
MAP3K19	PRRT1
ALPK2	CNKSR2
COL10A1	CA10
SCNN1B	MS4A8
MCTP2	GLP1R
CP	KCNC1
SULT1E1	SMYD1
FST	CSMD1
CHRDL2	KCNS1
THBS1	NKX2-1
CSF3	LINC00925
PNLIPRP3	LINC00087
CLEC4D	HOXD1
ABCA13	SNORA10
CHI3L2	SPDEF
GALNT5	FBN3
LOX	EPCAM
RARRES1	KCNK1
INSRR	GABRA2
AQP9	MMD2
MFAP2	BTBD17
LINC00922	LINGO1
FOLR3	KCNJ12
TMEM150B	MATK
KRT32	MOBP
COL13A1	CRHBP
CCDC33	PCP4L1
SOST	PRKCZ
CXCL3	PCDHGB6
C5orf46	SLC38A8
SERPINB2	FAM19A4
LEP	ETNPPL
CLCA3P	SIAH3
HOXB8	SYT16
KRT80	RTBDN
C3orf55	IGFN1
SEC14L4	CES5A
FAM92B	NRXN1
BACE2	DIRAS2
PTX3	ASIC2
CCR2	NEUROD4
LILRA5	2019-03-04
LINC00475	GABRD
FCN1	DUSP26
CCL2	KCNK9
EVA1A	RASGRF2
CPA3	RELN
TACSTD2	KLHL34
C15orf48	CHP2
DEFA4	PLCH2
C20orf141	KIAA0513
ESR2	C11orf87
NPPB	PLCXD2
CYP1B1	SCN8A
MZB1	CACNG8
MEDAG	FAM57B
MRGPRX3	KCNH4
TCN1	PTER
P4HA3	JPH4
SBK2	NR0B1
XDH	CACNA2D3
TIMD4	CTRB2
FCGR2B	OVOL2
BPI	SPTB
MYBPH	DNM1
TNMD	KIF19
LINC00520	MDGA2
CEACAM3	EPHB6
ANPEP	RGS7
PPY	AKAP5
PLA2R1	SGSM1
COL6A2	IL1RAPL1
TFAP2C	SLC4A10
SLPI	GLRA1
C11orf88	SMPX
GZMB	GPR179
FCRL5	FBXW12
CD1A	RAB11FIP4
CCL26	TRIM72
TNFSF11	ANKRD30BL
CLEC10A	KIRREL3
LIF	RAB3B
MLPH	IPCEF1
ROR2	NMNAT2
IGFBP6	L1CAM
MIA	CCDC85A
IL1R1	TUBB4A
CPN2	KCNA1
DTHD1	CBLN2
SCGB3A2	PTPRR
CFB	CLVS1
S100A8	SLC17A8
CEACAM4	KCNK4
SPINK13	AACSP1
HK3	PHACTR3
PITX2	PPP1R16B
IL36RN	SFTPC
CLCF1	REPS2
CD1C	NKAIN2
LCE1C	CAMSAP3
ELF5	PRSS3
BIRC3	CCSER1
NTRK1	SEMA3D
MMP11	SLCO1A2
PTGS2	GALNTL5
IL11	SLC35F3
S100A9	LINC00032
PTGES	GPR149
GAL	FA2H
IL21R	ALOX12B
MMP12	C10orf82
AMICA1	NKAIN1
CPA6	PNCK
PF4V1	TMEM151A
SOAT2	ANK3
TREML2	ABCG4
COL15A1	PCDH11Y
ADAMTSL1	PCDH11X
CCDC19	OR2L13
COL5A1	SLITRK4
WDR63	CYP2A7
EMR1	CYP2A6
KCNE1	KCNG3
AP000322.53	DLG2
CATSPER1	JAKMIP3
NXF3	WBSCR17
UTS2	RAPGEF4-AS1
HP	CYP4F29P
ARHGEF5	VIPR1
KIR2DL4	KIF5A
NUP62CL	BRSK2
TNS4	LGR5
TREML3P	CDK5R1
NNMT	KCNH3
ISLR	MAGEC2
SH2D2A	CDKL2
SRPX2	PDIA2
MOCOS	CHRNB2
BTC	SMPD3
LOXL1	SCN2B
ERN2	LRIT2
ADAM8	INHBA-AS1
EMR3	SNCG
C6orf141	CYP4F35P
CHIT1	SSTR2
HOXB6	SYN3
TSLP	PNMAL2
KCNN4	TMEM215
SIGLEC12	VIPR2
PLEKHS1	WNK2
CDCP1	MC4R
CA12	GLRA2
UBD	CLCA4
CLDN23	HBQ1
AGXT	CYP4Z1
ALDH1A3	PSD
MYO1G	DOK6
TNFSF4	LINC00632
CD209	LINC00643
S100A12	ADARB2
SLC34A2	ARPP21
C7orf57	SRCIN1
FAM20A	HLF
IL6	CRHR1
CAV1	SLC7A14
TMEM236	CDH8
TFF3	PTPRT
CALCA	PTGER3
TIMP1	ZFR2
CXCL2	GLS2
LIPN	EVX1
KCNJ15	EPHA8
HMGA2	GPR21
LILRB2	SYT7
WISP1-OT1	MAST1
WISP1	ATCAY
RNASE2	PCDHGA12
WDR38	ATP2B2
ITIH1	KCNH8
DRC1	FEZF2
PI15	MIR7-3HG
TRIM29	SCN2A
ASGR2	ZNF560
CD163	SH2D5
IL1R2	AATK
PTGER2	NXPH2
SPOCD1	ATP8A1
FMO1	RIMBP2
ACPP	MCF2L2
TPSD1	STMN4
LTBP2	CDH18
ASPN	KCNA4
CA9	SLC7A4
HTRA4	FGF17
MAB21L2	STXBP5L
FCGR2C	ELAVL4
PLAUR	RIMS3
LGALS12	MFSD4
C2orf62	ARHGAP44
STC1	GJB6
ANGPTL4	ST8SIA3
DSG2	ANKRD2
KRT7	KRTAP5-2
OR2A7	GAD1
PODNL1	RP4-738P15.1
CPZ	NEFM
HPD	MCF2
TWIST2	UNC13A
TM4SF19	OPCML
SOD2	FSTL5
LOXL2	RUNDC3A
KRT15	DYNC1I1
BDKRB1	RANBP17
FOSL1	SH3GL2
IRX3	CREB3L3
C6	NAPB
SEC14L3	SYNGR3
GCNT1	CDKL5
SPAG17	RS1
EGOT	RAPGEF4
FAM81B	SOWAHA
C15orf26	CPLX1
SDC1	ICAM5
RAB38	PYDC1
DPP4	PNMA3
ADAMTS12	SYT5
FAM183A	LGI3
COL12A1	PAK3
SLC22A16	VWA5B2
INSC	AC006262.6
CCDC135	SLC22A6
AIM1	CACNA1E
GATA4	KLRC3
PYHIN1	SAMD12
TGFBI	IL12RB2
CAPN11	ADAM11
IL7R	COL20A1
C12orf50	HOOK1
C4BPA	CAMK1G
MGP	CNNM1
MT1H	GRM2
HAMP	GRM7
CHRNB4	ZDHHC22
TEX26	GNG3
SERPINA1	KCNH7
KRT23	TPPP
DOK2	ABCG8
ZMYND10	DLX6-AS1
UPK3A	GDA
IL18R1	CLVS2
RHOD	KCNIP2
CXCL1	ARHGDIG
MXRA5	SPTBN2
CAPS	ATP4A
SGMS2	RTN4RL1
INHBA	NRGN
LILRB5	GRIN3A
SPATA18	SLC8A3
VENTX	GABRA3
PRF1	CASKIN1
RNASE3	TDRD5
NAMPT	CPNE7
PAPPA2	PCSK2
DPYD	MYT1
CLEC2B	UNC5A
BNC2	STMN2
HOXB5	STX1B
FBLN1	RLTPR
IL1RN	PDYN
EGFL6	CYP4X1
LCTL	JAKMIP1
TMPRSS2	KCTD16
GSDMA	HS6ST3
LRRIQ1	ELAVL2
C3orf52	GLT1D1
THBD	NELL1
SLC52A1	CDH22
TNFSF14	DSCAML1
CPA4	BHLHE22
IL10	SLC6A10P
GOLT1A	HPCA
GPR84	NECAB2
SPON2	CLEC2L
CLCA2	OCA2
BATF	DRD1
AKR1B10	SYT4
TEC	FNDC9
BDKRB2	IQSEC3
C1S	MYH7B
GMNC	PDE2A
C1R	GPRIN2
MAP1LC3C	SYP
FCRL6	SHANK2
CCL8	GRM5
ADAMTS14	FGF9
DDIT4L	FBXL16
SLC16A10	PHYHIP
LRIG3	FXYD7
B4GALT1	KLRC4
GPRC5A	HTR6
PPBP	GNAL
P2RY10	PEX5L
TMEM200B	NEURL1
FOLR2	ACTL6B
RP11-221J22.1	TMEM196
RP11-221J22.2	SH3GL3
ITGB3	SNCB
TMEM26	TMEM151B
ELF3	ZNF536
CD109	PCLO
COL8A2	PNPLA5
ITGA3	RP11-638F5.1
ICOS	RGS7BP
TIGIT	CA7
NTF4	SATB2-AS1
P4HA2	DLX6
EMILIN1	DCTN1-AS1
GZMK	RAB3C
SOCS3	SCRT1
COL6A1	SYN1
MS4A4A	P2RX2
EGFLAM	KCTD4
NOD2	GABRB3
XCL1	CABP1
DCBLD2	NETO1
KDELR3	CPLX3
ICAM1	CACNA1S
COL4A6	GRM1
ATP6V0D2	CALN1
LIMS3	FAM19A2
LIMS3L	DLX5
SKAP1	KCNJ4
GATA3	DPP10
PCOLCE	SEC14L5
CD1E	RAB3A
CCR8	HECW1
MXRA8	SOWAHB
TDO2	CCK
BLK	SCN3B
EFEMP1	IL1RAPL2
CD14	GRIN2A
LAD1	SLC26A8
GFPT2	RP11-571M6.8
CXCR3	AGAP2
FCAR	INSM2
LY96	FBXO40
BCL3	DLGAP3
CCDC71L	CELF3
STEAP4	COL26A1
CTSC	PRMT8
HLA-DQA2	GABRB2
CTSW	HIPK4
SCN7A	CRYM
FAM83G	VSNL1
VGLL3	SNAP25
CSTA	TMEM88B
MFAP4	HTR2A
RIBC2	SERTM1
XCL2	PTPN5
HAL	LRFN2
ZBED2	LPPR3
TNFAIP2	NPM2
SIT1	AK5
ST6GALNAC2	CHGA
IL15	GAD2
ZNF683	RIMS1
LILRB3	KLRC2
GLIPR1	OLFM3
BCL2A1	RFPL1S
GCSAML-AS1	CSMD3
CD1D	ACVR1C
CLEC5A	CDR1
S100A4	FAM163B
ACP5	CPNE9
KCNK15	CNTNAP2
BICC1	PCDH15
CTSK	ATP6V0A4
CELSR1	PPP2R2C
TNFRSF10C	FAM153A
CD72	VSTM2B
RARRES2	TNR
RAB27A	TMEM155
IGFBP3	SV2B
PGLYRP1	MAP7D2
RGS2	RIMS2
ADAMTS2	TRPC5
TNFSF12-TNFSF13	GABRG1
CFI	CNTN3
ATP12A	TTC9B
CXCL14	ELFN2
SLC10A6	EPHA10
ZC3H12A	ATP1A3
CYR61	DOC2A
ABCC3	BSN
C7	GABRA4
HHIPL2	MTUS2
CD300LB	KCNS2
CTAGE4	SHISA7
CTSZ	HPCAL4
GXYLT2	CAMK2A
CD200R1	SHANK1
PLAU	KRTAP5-AS1
OLFML2B	INA
GZMA	SLC32A1
TNFAIP3	EMX1
WNT2	FAM19A1
SLAMF8	CPNE6
PLP2	SLC26A4-AS1
GPX8	GRM4
HSPA7	CCKBR
SIGLEC15	VIP
ELANE	RASGRF1
SUSD2	LINC00599
UTF1	SPHKAP
CLLU1OS	SLITRK1
SLC27A6	SYT1
TPSAB1	KIAA1644
EDN2	GABRG2
TCTEX1D1	NEUROD2
ARSI	SLC30A3
LY9	CPLX2
CDKN2B	SYNPR
LGALS3	DRD5
MYOF	CELF5
SLAMF9	GABRG3
CELA1	KHDRBS2
SP6	VSTM2A
CNN1	OPRD1
IL2RB	KCNJ3
FPR3	PPP4R4
IFI30	RBFOX3
PLIN2	GALNTL6
SFRP2	KLK5
SBSN	NSG2
FN1	KIAA1045
C5AR1	SYT13
C4orf6	TMEM130
PTPN22	WNT10B
SCNN1G	SCRT2
SFRP4	TESPA1
MAP3K8	KCNJ9
FBN1	DAZ1
FCGBP	DAZ4
GPR141	DAZ2
FBLIM1	CALHM1
SCGB3A1	KIAA1239
ZNF474	LRRC7
PRSS23	CAMKV
SPP1	GPR22
PVRL4	KCNB1
MYL9	PAK7
VNN1	GABRA5
ADAMTSL4	ANKRD36BP2
VNN2	CELF4
RUNX2	FTH1P10
CST7	ZNF676
MMP9	TCERG1L
SAGE1	HTR5A
STRA6	SST
C8orf4	SNAP91
LYZ	CDH12
NFE2L3	SLC17A7
ANXA2P2	TBR1
PDLIM4	CREG2
CCDC170	FSTL4
SPAG4	MAL2
HAS3	GPR61
NFKBIZ	CACNA1I
DNAH11	SULT4A1
ITGAD	JPH3
NRP1	CKMT1A
FHL2	CKMT1B
ANXA2	KSR2
CR1L	GPR83
TAGLN	GRIN2B
KRT18	CHRNA4
KYNU	RBFOX1
S100A11	SLC6A17
MAT1A	FCER2
UGT3A2	ANO3
CCR7	SOHLH1
GNA15	DDN
SLC2A2	TNNT2
ETV3L	DACH2
CLMP	ATP8A2
POM121L9P	SYCE1
MSC	CACNG2
LRRC18	FEV
ITGA5	MPPED1
SPTLC3	RASAL1
SLA2	KCNT1
CASP5	RXFP1
MFSD7	AMER3
STEAP3	CXXC11
PRKCDBP	STYK1
DSC2	SRRM4
TNFAIP8	DLGAP2
FCGR2A	CHRM1
SLAMF1	SLC17A6
GBP5	GABRA1
VSIG4	EIF4E1B
HKDC1	LY86-AS1
MMP14	NOS1
CDC42EP5	OR4N2
RBM47	PACSIN1
SPINT1	SSTR3
LYPD3	FRMPD4
CCKAR	SLC8A2
GUCY2D	CUX2
SNAI2	HTR2C
GPR97	LINC00689
RDH10	HCN1
COL5A2	WSCD2
DIO3	CHD5
PERP	CACNG3
C11orf70	SLC12A5
CFD	SSTR1
HCAR2	C1QL3
ACAP1	TRHDE
CCL14	LRTM2
CCL15-CCL14	CRHR2
SLC22A18AS	OPALIN
KISS1R	MYT1L
ALDH3A1	TMEM132D
CD44	ATP2B3
PSORS1C1	CACNA1B
MSLN	GRIN1
DCN	TSHR
CHRNA9	PNMA5
UPP1	2019-09-14
COLEC12	KLK7
XG	SVOP
MRGPRF	PRKCG
BARX1	SLC6A7
CD96	RYR2
PRELID2
LAX1
FABP4
FBXO32
UBASH3A
TRPC7
EMB
LECT1
SMAGP
FAM180B
PLBD1
ZNF295-AS1
TLR8
SIGLEC17P
PSTPIP1
SLC47A2
STAB1
HCAR3
FAM83F
IL18RAP
S100A5
MAFB
PROS1
LRG1
ANKUB1
ZG16B
CCL5
ESPNL
SLC16A3
FCGR3A
AGPAT9
CXCR1
GRAP2
SIGLEC7
S100P
LCK
DKKL1
COL22A1
ARHGEF35
HS3ST3A1
GDF5
AIM2
TXK
AGRP
GCKR
SVIL
FNDC1
LAIR1
FLNC
FAM129A
COPZ2
PDIA5
PTGER4
S100A10
MMEL1
HLA-DQA1
FAM20C
XKRX
FCER1G
C1QA
LINC00488
MDFIC
FETUB
FABP5
GLT8D2
B3GNT8
CNN2
PDCD1LG2
CD3D
VEGFC
CD8BP
CD8B
CMKLR1
EMR2
SCIN
TYMP
ITGBL1
CDX1
CTSB
SBSPON
SLAMF7
IL1RL1
PMCH
NKG7
IER3
EFCAB1
WWTR1
ANXA13
CCR4
ALOX5
ADAM12
DHH
CLIC6
NCCRP1
SELP
MEOX1
FMOD
SPHK1
RGS22
FZD1
KCNMB1
TRIM50
CRTAM
FHAD1
CXCR6
ADM
SLC39A8
FRRS1
MIR155HG
TNFRSF10D
SFTPB
SLC11A1
TRPV4
C15orf54
FBLN5
CD2
HEPHL1
2019-12-01
TNC
FPR1
ARPC1B
RNASE1
OSMR
UBXN10
DNAAF3
TNFRSF10A
CSF2RB
ANXA1
BANK1
TMEM114
MT1L
KMO
IGFL3
LRRC25
SNED1
GPR171
TPRG1
GPNMB
KLHDC7B
HSPA6
CAV2
CFH
SSC5D
G0S2
ITGA11
ACTG2
CYP19A1
BTBD11
SFN
NLRP6
CILP
SIRPD
MGST1
SIRPG
C11orf35
LAMB1
ACSM3
SULF1
C12orf55
ITGB7
OMD
TTC39A
CTHRC1
SIGLEC9
TPSB2
LAMA2
CEBPB
C1orf192
CCR5
TNFRSF8
RAC2
OSM
TC2N
SHC1
ANKK1
AMIGO2
CD27
LTBP1
MYCBPAP
STEAP1
TRAT1
SRGN
NPC2
PIRT
GCSAML
C5orf49
PLTP
FCGR3B
CD3G
SMOC2
LTB
FAM129B
C1RL
LY75-CD302
LY75
ADM2
SEMA3A
CCDC42B
PCDHGA7
GJB3
C9orf171
NUAK2
CXCR5
TNFRSF18
CD7
APOBEC3C
ANGPT1
PLOD2
TRPM8
MNDA
SLAMF6
NABP1
AOX1
AIF1
CD68
IGFBP4
DAB2
CCR3
C9orf135
C8orf12
SLC20A1
FAM110C
GPR18
OSCAR
MS4A6A
TEKT1
NCF4
IL2RG
BST1
SERPING1
ANTXR2
TNFRSF1B
OSR1
CACNA2D4
CD3E
KLRD1
EVC2
EFCAB12
TGM2
MIR31HG
LGALS1
DENND2D
IGFL2
ZMIZ1-AS1
ABCA6
ANO1
RP11-986E7.7
SERPINA3
HIC1
HLX
ALOX5AP
GIPC2
TNFRSF6B
ST14
FAS
SIRPB2
ROPN1L
WDR16
SLN
PDPN
FOLR1
AHNAK2
RBM46
AEBP1
CES1
ITPR3
CTAGE6
CLDN7
LAMP3
PPP1R3B
GLYATL1
CTSL
NDRG1
FOSL2
SLC17A9
FAM114A1
APOBEC3A
CST6
ITGA4
SMIM1
FGFBP2
UCN2
C1QB
HES2
VAMP8
ALPK1
DUSP23
CD274
TRPC2
MET
CCR1
C20orf166-AS1
TNFRSF11A
TMEM61
PTPN7
MSR1
PSORS1C2
PF4
ZBBX
C5AR2
HEPH
OCIAD2
ARMC4
FCN3
MS4A14
PTGFR
MT1A
SELL
RUNX1
EPHA1
SLC4A11
RCN3
PMAIP1
TTC12
DIRAS3
C3
CLEC7A
SDK1
PTPRU
ITGB5
SYCE3
C1orf162
F2RL2
DKK2
PLB1
PTGER1
ITGAM
NLRP12
NCF2
FZD7
MPZL3
CD36
CD52
ELF4
ST8SIA4
CTSS
ALDH3B1
EPHX3
SLA
PIK3AP1
CH25H
FAM177B
LBX2-AS1
GZMM
DSE
VCAM1
GZMH
DYRK3
ADAMTS1
PCED1B-AS1
FBP1
ARSJ
MAPK13
ARL11
HLA-DQB2
FAM65C
DYNLRB2
LOXL4
RHOH
TNFRSF11B
HGF
EOMES
TIFA
BHLHE40
RRAS
DNAH5
CCL17
CD33
GPR160
FASLG
TNFSF10
IL4R
LRRN4CL
P2RY6
CYTIP
TMC1
IL4I1
ECM1
PIFO
HCK
ENPP5
HLA-DRB6
EFCAB4B
C1QC
ICAM4
PAX8
DUSP1
HLA-DRA
CTLA4
ANG
ITGB2
IL10RA
CEACAM1
MST4
GPA33
PSTPIP2
HMOX1
FANK1
DNAI1
GEM
TUBA1C
SERPINB1
LSP1
CRABP2
IL15RA
TCIRG1
CD300C
SNX10
SGCE
APOBEC3F
CD300A
ITIH3
FAM26F
AL163636.6
RNASE4
KLRB1
SDC4
ODF3B
IMPA2
ERRFI1
NKX3-1
SH2D1A
PTRF
NAT1
CPD
ACOX2
ITPRIP
ITK
CXCR2
HLA-DOA
SMIM3
GPR132
LRAT
AIRE
PYGL
TCTEX1D4
SAT1
GPR65
MAK
CPXM2
KAAG1
VMO1
NCF1C
HILPDA
AGTR1
PTGIR
IFITM2
TLR2
SEL1L3
LILRB1
MRC2
CD163L1
CD226
IL1A
FCGR1A
FCGR1B
MYL12A
C2
MUC1
FBXO39
HTR1D
CASP4
FAM26E
PRSS36
ANKEF1
LTBR
APOA1
SCN9A
FAM3B
MILR1
RAMP3
JAK3
ABCB5
MPEG1
TSHZ2
ANKRD45
ARHGAP30
IRGM
TMEM106A
NPB
THEMIS2
LAPTM5
HSD3B7
SIK1
GTSF1
C1QTNF1
LAYN
IL27
P2RY2
RAB11FIP1
LCP1
SLC5A3
PLA2G5
RCAN1
CTB-114C7.3
VASN
SLC6A6
COL21A1
GAPT
MMP19
CLEC18A
CLEC18C
GBGT1
LEPREL1
SLC2A5
GDF15
CASP7
GBP2
SYNC
LIPG
RP11-368J21.3
MS4A7
CEBPD
NID2
NLRC4
MAN1C1
ITGB4
SERPINH1
PAMR1
FNDC3B
EFCAB4A
SRPX
ZNF185
HLA-DRB1
PAX8-AS1
SUMF1
HEXB
ITGB1
POM121L1P
RP11-834C11.7
S100A2
ITGA2
HLA-DPB1
DOK3
FAM86B2
GPR183
MR1
CYBB
CD207
NPHP3-AS1
CD248
LAMC1
C10orf11
GPC4
CYTH4
CD40
CLDN2
TOR4A
APOBEC3H
SERPINF1
ZMYND12
MAFF
CYP11A1
F2RL1
OLAH
ANXA4
BGN
SLC9C2
MYO5B
TGFBR2
S1PR4
COL7A1
SPATA12
FERMT3
METRNL
GCHFR
CD93
MREG
FSTL3
SIGLEC10
TBC1D8B
MOXD1
APOBEC3D
CD300LF
PQLC3
CCDC11
HBG2
SQRDL
FES
NRP2
ACTA2
ITGA10
TNFSF15
RNASE6
PTGIS
TYROBP
FYB
TPM2
GPBAR1
TWIST1
IGFBP7
MVP
FAM46B
HCST
PTPRC
PDGFD
P4HA1
C16orf54
